# Supplementary material for: Phylogenetic reassessment of tribe Anemoneae (Ranunculaceae): Non-monophyly of Anemone s.l. revealed by plastid datasets
Source: PLoS One. 2017 Mar 31;12(3):e0174792. doi: 10.1371/journal.pone.0174792 (PMC5376084; doi:10.1371/journal.pone.0174792)
Supplement: S1 Table — (XLSX) [file pone.0174792.s001.xlsx]

## Sheet: Sheet1
Tamura (1995)				Wang et al. (1980); Wang & Li (2005)				Hoot et al. (1994, 2012)
Rank	Type species	No. of species	Distribution	Rank	Type species	No. of species	Distribution	Rank	Type species	No. of species	Distribution
Subtribe Kindoniinae				Subtribe Kindoniinae
Kingdonia Balf. Fl. & W. Smith	K. uniflora Balf. Fl. & W. Smith	1 species	China	Kingdonia Balf. Fl. & W. Smith	K. uniflora Balf. Fl. & W. Smith	1 species
				Circaeaster Maxim.	C. agrestis Maxim.	1 species
Subtribe Anemoninae				Subtribe Anemoninae
Anemone L.	A. coronaria L.	ca. 150 species		Anemone L. (Chinese species)	not listed	ca. 150 species		Anemone L.	A. coronaria L.	ca. 170 species	Anemone L.
subgen. Anemoclema (Franch.) Tamura	A. glaucifolia Framch.	1 species	W. China	sect. Anemonanthea DC.	not listed	ca. 20 species	N. Hemisphere		A. dichotoma L.	ca. 50 species	N. Hemisphere (E. Asia)
subgen. Anemonanthea (DC.) Juz.	A. nemorosa L.	ca. 45 species	N. Hemisphere	sect. Stolonifera (Ulbr.) Juz.	not listed	ca. 8 species	Asia	sect. Hepatica Spreng	A. hepatica L.	ca. 10 species	N. Hemisphere (E. Asia)
sect. Anemonanthea DC.	A. nemorosa L.	ca. 30 species	N. Hemisphere	sect. Rivularidium Jancz.	not listed	ca. 14 species	America, Asia and Oceania	(syn.: Hepatica Miller)
sect. Tuberosa (Ulbr.) Juz.	A. apennina L.	3 species	S. Europe to N. Iran	sect. Begoniifolia (Ulbr.) Tamura	not listed	4 species	SW. China	sect. Keiskea Tamura	A. keiskeana Ito	ca. 14 species	E. Asia
sect. Keiskea Tamura	A. keiskeana T. Ito	1 species	Japan	sect. Anemone	not listed	ca. 20 species	America, Asia and Europe	sect. Anemonidium Spach	A. dichotoma L.	ca. 3 species	N. America and Asia
sect. Stolonifera (Ulbr.) Juz.	A. baicalensis Turz.	ca. 10 species	E. & NE Asia	sect. Himalayaicae (Ulbr.) Juz.	not listed	11 species	Himalaya to C. Asia	sect. Omalocarpus DC.	A. narcissiflora L.	ca. 17 species	N. Hemisphere (Himalaya))
subgen. Anemone	A. coronaria L.	ca. 40 species	Eurasia , America and N. Africa	sect. Omalocarpus DC.	not listed	10 species	N. Hemisphere
sect. Eriocapitella (Nakai) Tamura	A. japonica Thunb.	4 species	E. Asia	sect. Anemonidium Spach	not listed	1 species	N. Asia & N. America	subgen. Anemone	A. coronaria L.	ca. 120 species	Worldwide
sect. Eriocephalus Hook. F. & Thomsom	A. rupicola Camb.	ca. 16 species	Eurasia and N. & S. America					sect. Pulsatilloides DC.	A. capensis L.	ca. 20 species	S. Hemisphere
sect. Anemone	A. palmata L.	ca. 20 species	Mediterranean-C. Asia and America					(syn: Barneoudia Gay, Knowltonia Salisb., Oreithales Schltdl.)
subgen. Anemonidium (Spach) Juz.	A. dichotoma L.	2 species	Eurasia and N. America					sect. Pulsatilla (Mill.) DC.	A. pulsatilla L.	ca. 40 species	N. Hemisphere (Asia)
subgen. Hepaticifolia (Ulbr.) Tamura	A. hepaticifolia Hook.	1 species	S. Chile					(syn: Pulsaltonia Miller)
subgen. Omalocarpus (DC.) Juz.	A. narcissiflora L.	ca. 35 species	N. Hemisphere					sect. Rivularidium Jancz.	A. rivularis Buch.-Ham. ex DC.	ca. 8 species	Himalayas
sect. Begoniifolia (Ulbr.) Tamura	A. begoniifolia Lev. & Van	5 species	SW. China to Malesia					sect. Anemone	A. palmata L.	ca. 50 species	N. Hemisphere
sect. Himalayica (Ulbr.) Juz.	A. obtusiloba D. Don	12 species	E. China to Himalaya
sect. Omalocarpus DC.	A. narcissiflora L.	ca. 15 species	Eurasia and N. America
subgen. Pulsatilloides (DC.) Juz.	A. capensis (L.) DC.	4 species	E. tropical Africa and S. Africa
sect. Pulsatilloides DC.	A. capensis (L.) DC.	1 species	S. Africa
sect. Alchimillifolia (Ulbr.) Tamura	A. caffra (Ecklon & Zeyher) Harvey	2 species	S. Africa
sect. Kilimandscharica (Ulbr.) Tamura	A. thomsonii Oliver	1 species	Kilimanjaro
subgen. Rivularidium (Jancz.) Juz.	A. rivularis Buch.-Ham. Ex DC.	ca. 16 species	Asia, America and Australasia
sect. Rivularidium Jancz.	A. rivularis Buch.-Ham. Ex DC.	ca. 13 species	E. & SE. Asia, abd C. & S. America
sect. Crassifolia Ulbr.	A. crassifolia Hook.	1 species	New Zealand
sect. Richardsonia (Ulbr.) Juz.	A. richardsonii Hook.	1 species	NE. Asia and N. America
subgen. Rigida (Ulbr.) Tamura	A. rigida Barneoud ex Gay	1 species	Andean Chile
Barneoudia Gay	B. chilensis Gay	3 species	S. America
Hepatica Mill.	H. nobilis Schreber	7 species	N. Hemisphere
Knowltonia Salisb.	K. rigida Salisb.	8 species	S. & C. Africa
Metanemone W.T.Wang	M. ranunculoides W.T. Wang	1 species	W. China
Oreithales Schltdl.	O. integrifolia (DC.) Schltdl.	1 species	Andes
Pulsatilla Mill.	P .vulgaris Mill.	ca. 40 species	N. Hemisphere
subgen. Pulsatilla	P .vulgaris Mill.	ca. 40 species	N. Hemisphere
sect. Preonanthus (DC.) Spach	P. alpine (L.) Delarbre	5 species	Europe-Caucasus and N. America
sect. Pronanthopsis Zamels & Paegle	P. taraoi (Mankino) Takeda ex Zamels & Paegle	2 species	Japan
sect. Pulsatilla	P .vulgaris Mill.	ca. 30 species	Eurasia and N. America
subgen. Miyakea	P. integrifolia (Miyabe & Tatew.) Vorosch	1 species	Sachalin
Subtribe Clematidinae				Subtribe Clematidinae
Archiclematis (Tamura) Tamura	A. alternata (Kitam. & Tamura) Tamura	1 species	W. Himalaya	Clematis L.	C. vitalba L.	357	Cosmopolitan
Clematis L.	C. vitalba L.	ca. 240 species	Cosmopolitan	subgen. 4. Atragene Torr. & Gray	C. alpina (L.) Mill.	15	N. Temperate
subgen. Campanella Tamura	C. lasiandra Maxim.	ca. 110 species	Eurasia and Africa	sect. Atragenopsis Boiss.,	C. robertsiana Aitch. & Hemsl.	1	C. Asia
sect. Campanella Tamura	C. lasiandra Maxim.	ca. 40 species	E. SE. & E. Asia and N. Afica	sect. Atragene (L.) DC.	C. alpina (L.) Mill.	14	N. Temperate
sect. Tubulosa Decne.	C. heracleifolia DC.	8 species	E. Asia	subgen. Cheiropsis Peterm.	C. cirrhosa L.	23	Asia, N. Africa and S. Europe
sect. Bebaeanthera Edgew.	C. barbellata Edgew.	4 species	E. Asia	sect. Cheiropsis DC.	C. cirrhosa L.	23	Asia, N. Africa and S. Europe
sect. Atragene (L.) DC.	C. alpina (L.) Mill.	14 species	N. Temperate	subgen. Clematis	C. vitalba L.	235	Cosmopolitan
sect. Meclatis (Spach) Baill.	C. orientalis L.	ca. 20 species	Asia, Africa and Europe	sect. Clematis	C. vitalba L.	74	Eurasia and N. & E. Africa
sect. Pseudanemone Prantl	C. pimpinellifolia Hook.	ca. 25 species	Africa	sect. Aspidanthera Spach	C. aristata R. Br. ex Ker Gawler	73	America, SW. Asia and Madagascar
subgen. Clematis	C. vitalba L.	ca. 75 species	Cosmopolitan	sect. Tubulosae Decne.	C. heracleifolia DC.	9	E. Asia
sect. Clematis	C. vitalba L.	ca. 25 species	Eurasia, Africa and New Guinea	sect. Brachiatae Snoeijer	C. brachiata Thunb.	24	Africa and S. asia
sect. Cheiropsis DC.	C. cirrbosa L.	ca. 13 species	Eurasia	sect. Pseudanemone Prantl	C. pimpinellifolia Hook.	16	Africa
sect. Naraveliopsis Hand.-Mazz.	C. loureiriana DC.	ca. 13 species	S. & SE. Asia, New Guinea	sect. Meclatis (Spach) Baill.	C. orientalis L.	13	N. Asia and SE. Europe
sect. Aspidanthera Spach	C. aristata R. Br. Ex Ker Gawl.	ca. 20 species	America, Africa and Oceania	sect. Fruticella Tamura	C. fruticosa Turcz.	5	NW. & W. China and Mongolia
sect. Lasiantha Tamura	C. lasiantha Nutt.	2 species	N. America	sect. Naraveliopsis Hand.-Mazz.	C. smilacifolia Wall.	21	Tropical Asia
subgen. Flammula (DC.) Peterm.	C. flammula L.	ca. 45 species	Eurasia, N. Africa, and New Guinea	subgen. Viorna Gray	C. viorna L.	84
sect. Flammula DC.	C. flammula L.	ca. 25 species	Eurasia	sect. Viorna (Reichb.) Prantl	C. viorna L.	71	Eurasia, Africa and N. America
sect. Augustifolia (Tamura) Serov	C. hexapetala Pallas (=C. angustifolia Jacq.)	1 species	NE. Asia	sect. Pterocarpa Tamura	C. brachyura Maxim.	1	N. Korea
sect. Fruticella Tamura	C. fruticosa Turcz.	6 species	NW. & W. China and Mongolia	sect. Viticella (Dill. ex Moench) DC.	C. florida Thunb.	11	E. & SW. Asia and N. Europe
sect. Viticella (Dill. ex Moench) DC.	C. deltoidea Moench (= C. viticella L.)	10 species	Eurasia	sect. Archiclematis Tamura	C. alternata Kitam. & Tamura	1	W. Himalaya
sect. Pterocarpa Tamura	C. brachyura Maxim.	1 species	Korea
subgen. Viorna (Reichb.) Tamura	C. viorna L.	ca. 21 species	Eurasia and N. America
Naravelia DC.	N. zeylanica (L.) DC.	7 species	SE. Asia	Naravelia DC.	N. zeylanica (L.) DC.	9 species	SE. Asia
