# Supplementary material for: Phylogenetic reassessment of tribe Anemoneae (Ranunculaceae): Non-monophyly of Anemone s.l. revealed by plastid datasets
Source: PLoS One. 2017 Mar 31;12(3):e0174792. doi: 10.1371/journal.pone.0174792 (PMC5376084; doi:10.1371/journal.pone.0174792)
Supplement: S2 Table — Note: TBD, accession number of new sequences to be determined by GenBank. (XLSX) [file pone.0174792.s002.xlsx]

## Sheet: S2 Table
Subtribe	Taxon	Code	Voucher information/References	Geographic coordinates (longitude/latitude)	Notes	No. of charsets	ITS	atpB-rbcL	matK	psbA-trnQ	rbcL	rpoB-trnC	rps16
Subtribe Anemoninae	Anemone baicalensisTurcz.	MG003	China: Foping, Shannxi; Tian et al. TianXH364 (KUN)		gDNA from the Germplasm Bank of Wild Species	7	TBD	TBD	TBD	TBD	TBD	TBD	TBD
Subtribe Anemoninae	Anemone coelestina Franch.	MG004	China: Maqu, Gansu; Yin et al. LiuJQ-GN-2011-189 (KUN)		gDNA from the Germplasm Bank of Wild Species	6	TBD	TBD	TBD	TBD	TBD	TBD	no-data
Subtribe Anemoninae	Anemone demissa Hook. f. & Thomson	MG115	China: Shangri-la, Yunnan; Yu et al. HW10177 (KUN)	28.147N99.903E.	Silica-dryed leaf tussues	6	TBD	TBD	TBD	TBD	TBD	TBD	no-data
Subtribe Anemoninae	Anemone dichotoma L.	MG008	China: Hailaer, Inner Mongolia; Huang et al. Huangxw1109 (KUN)		gDNA from the Germplasm Bank of Wild Species	6	no-data	TBD	TBD	TBD	TBD	TBD	TBD
Subtribe Anemoninae	Anemone howellii Jeffrey & W.W. Sm.	MG102	China: Wenshan, Yunnan; Yu et al. YWB2013065 (KUN)	23.392N/103.942E	Silica-dryed leaf tussues	7	TBD	TBD	TBD	TBD	TBD	TBD	TBD
Subtribe Anemoninae	Anemone imbricata Maxim.	MG114	China: Shangri-la, Yunnan; Yu et al. HW10136 (KUN)	27.794N/99.590E	Silica-dryed leaf tussues	6	TBD	TBD	TBD	TBD	TBD	TBD	no-data
Subtribe Anemoninae	Anemone narcissiflora Hook. & Arn.	MG010	China: Genhe, Inner Mongolia; Huang et al. Huangxw1336 (KUN)		gDNA from the Germplasm Bank of Wild Species	6	TBD	TBD	TBD	TBD	TBD	TBD	no-data
Subtribe Anemoninae	Anemone rivularis Buch.-Ham. ex DC.	MG005	China: Xiangcheng, Sichuan; Chen et al. YangYP-Q-2229 (KUN)		gDNA from the Germplasm Bank of Wild Species	7	TBD	TBD	TBD	TBD	TBD	TBD	TBD
Subtribe Anemoninae	Anemone rivularis Buch.-Ham. ex DC.	MG006	China: Zuogong, Xizang; Xu et al. SunH-07ZX-2042 (KUN)		gDNA from the Germplasm Bank of Wild Species	7	TBD	TBD	TBD	TBD	TBD	TBD	TBD
Subtribe Anemoninae	Anemone rivularis Buch.-Ham. ex DC.	MG007	China: Shangri-la, Yunnan; Chen et al. YangYP-Q-2215 (KUN)		gDNA from the Germplasm Bank of Wild Species	7	TBD	TBD	TBD	TBD	TBD	TBD	TBD
Subtribe Anemoninae	Anemone rivularis Buch.-Ham. ex DC.	MG009	China: Maerkang, Sichuan; Gu et al. GaoXF-10ZX-1911 (KUN)		gDNA from the Germplasm Bank of Wild Species	6	no-data	TBD	TBD	TBD	TBD	TBD	TBD
Subtribe Anemoninae	Anemone rivularis Buch.-Ham. ex DC.	MG011	China: Linzhi, Xizang; Sun et al. SunH-07ZX-2794 (KUN)		gDNA from the Germplasm Bank of Wild Species	7	TBD	TBD	TBD	TBD	TBD	TBD	TBD
Subtribe Anemoninae	Anemone rivularis Buch.-Ham. ex DC.	MG012	China: Jiangda, Xizang; Zhang et al. 08CS770 (KUN)		gDNA from the Germplasm Bank of Wild Species	7	TBD	TBD	TBD	no-data	TBD	TBD	TBD
Subtribe Anemoninae	Anemone shikokiana (Makino) Makino	MG014	China: Mouping, Shangdong; Li et al. lilan660 (KUN)		gDNA from the Germplasm Bank of Wild Species	6	TBD	TBD	TBD	TBD	TBD	TBD	no-data
Subtribe Anemoninae	Anemone subpinnata W.T. Wang	MG015	China: Daocheng, Sichuan; Zhang et al. 10CS2255 (KUN)		gDNA from the Germplasm Bank of Wild Species	6	TBD	TBD	TBD	TBD	TBD	TBD	no-data
Subtribe Anemoninae	Anemone taipaiensis W.T. Wang	MG016	China: Meixian, Yunnan; Tian et al. TianXH038 (KUN)		gDNA from the Germplasm Bank of Wild Species	6	TBD	TBD	TBD	TBD	TBD	TBD	no-data
Subtribe Anemoninae	Anemone trullifolia Hook. f. & Thomson	MG101	China: Eryuan, Yunnan; Yu et al. HW10025 (KUN)	26.425N/100.051E	Silica-dryed leaf tussues	6	TBD	TBD	TBD	TBD	TBD	TBD	no-data
Subtribe Anemoninae	Anemone vitifolia Buch.-Ham. ex DC.	F0892	China: Lanping, Yunnan; Ou et al. OuXK-LC-053 (KUN)		gDNA from the Germplasm Bank of Wild Species	6	no-data	TBD	TBD	TBD	TBD	TBD	TBD
Subtribe Anemoninae	Anemone zephyra A. Nelson	MG100	US: Gunnison, Colorada; Dunn 14957 (F)		Leaf tissues from herbarium specimen	4	TBD	no-data	TBD	TBD	TBD	no-data	no-data
Subtribe Anemoninae	Barneoudia balliana Britton		Chile: from Meyer et al. (2010)		GenBank	2	FJ639900	FJ639864	no-data	no-data	no-data	no-data	no-data
Subtribe Anemoninae	Barneoudia chilensis Gay		Chile: from Meyer et al. (2010)		GenBank	2	FJ639901	FJ639865	no-data	no-data	no-data	no-data	no-data
Subtribe Anemoninae	Barneoudia major Phil.		Chile: from Meyer et al. (2010)		GenBank	2	FJ639902	FJ639866	no-data	no-data	no-data	no-data	no-data
Subtribe Anemoninae	Hepatica acutiloba DC.	MG084	USA: Li 160 (KUN)		Leaf tissues from herbarium specimen	5	TBD	TBD	TBD	TBD	TBD	no-data	no-data
Subtribe Anemoninae	Hepatica acutiloba DC.		USA: from Pfosser et al. (2011) and Weiss-Schneeweiss et al. (2007)		GenBank	3	AM267285	AM267300	DQ994677	no-data	no-data	no-data	no-data
Subtribe Anemoninae	Hepatica americana (DC.) Ker Gawl.	MG088	USA: Texas, Missouri; Steyermark 69510 (F)		Leaf tissues from herbarium specimen	2	no-data	no-data	no-data	TBD	TBD	no-data	no-data
Subtribe Anemoninae	Hepatica americana (DC.) Ker Gawl.	MG089	USA: Clearwater, Minnesota; Kitz 86 (F)		Leaf tissues from herbarium specimen	6	TBD	TBD	TBD	TBD	TBD	TBD	no-data
Subtribe Anemoninae	Hepatica americana (DC.) Ker Gawl.		USA: from Schuettpelz et al. (2002) and		GenBank	3	AY055386	AY055407	AF542590	no-data	no-data	no-data	no-data
Subtribe Anemoninae	Hepatica asiatica Nakai	AM	Korea: from Pfosser et al. (2011)		GenBank	2	AM267289	AM267296	no-data	no-data	no-data	no-data	no-data
Subtribe Anemoninae	Hepatica asiatica Nakai		USA: from Kim et al. (2009) and Weiss-Schneeweiss et al. (2007)		GenBank	2	FJ597993	no-data	DQ994672	no-data	no-data	no-data	no-data
Subtribe Anemoninae	Hepatica falconeri (Thomson) Yuz.		Pakistan: from Weiss-Schneeweiss et al. (2007)		GenBank	2	EF012263	no-data	DQ994675	no-data	no-data	no-data	no-data
Subtribe Anemoninae	Hepatica henryi (Oliv.) Steward	AM	Korea: from Pfosser et al. (2011)		GenBank	2	AM267290	AM267297	no-data	no-data	no-data	no-data	no-data
Subtribe Anemoninae	Hepatica henryi (Oliv.) Steward	MG036	China: Shenlongjia, Hubei; Zhang et al. 10CS1859 (KUN)		gDNA from the Germplasm Bank of Wild Species	6	TBD	TBD	TBD	TBD	TBD	TBD	no-data
Subtribe Anemoninae	Hepatica henryi (Oliv.) Steward	MG037	China: Xingshan, Hubei; Cai et al. 12CS5547 (KUN)		gDNA from the Germplasm Bank of Wild Species	6	TBD	TBD	TBD	TBD	TBD	TBD	no-data
Subtribe Anemoninae	Hepatica henryi (Oliv.) Steward		China: from Weiss-Schneeweiss et al. (2007) and Wang et al. (2009)		GenBank	3	EF012264	no-data	FJ626501	no-data	FJ626584	no-data	no-data
Subtribe Anemoninae	Hepatica insularis DC.	MG092	Korea: Gangwon; Im Im100911 (KUN)		Leaf tissues from herbarium specimen	6	TBD	TBD	TBD	TBD	TBD	TBD	no-data
Subtribe Anemoninae	Hepatica insularis DC.		Korea: from Pfosser et al. (2011) and Kim et al. (2009)		GenBank	4	AM267288	AM267298	FJ598000	KP159336	no-data	no-data	no-data
Subtribe Anemoninae	Hepatica maxima Nakai		Korea: from Kim et al. (2009), Pfosser et al. (2011) and Weiss-Schneeweiss et al. (2007)		GenBank	3	FJ597995	AM267295	DQ994671	no-data	no-data	no-data	no-data
Subtribe Anemoninae	Hepatica nobilis f. pubescens (M.Hiroe) Kadota		Korea: from Pfosser et al. (2011) and Weiss-Schneeweiss et al. (2007)		GenBank	2	No data	AM267293	DQ994667	no-data	no-data	no-data	no-data
Subtribe Anemoninae	Hepatica nobilis Mill.	472	France: from Meyer et al. (2010)		GenBank	2	FJ639904	FJ639868	no-data	no-data	no-data	no-data	no-data
Subtribe Anemoninae	Hepatica nobilis Mill.	AM	Korea: from Pfosser et al. (2011)		GenBank	2	AM267287	AM267294	no-data	no-data	no-data	no-data	no-data
Subtribe Anemoninae	Hepatica nobilis Mill.	MG094	Germany: Li 89-032 (KUN)		Leaf tissues from herbarium specimen	4	no-data	TBD	TBD	TBD	TBD	no-data	no-data
Subtribe Anemoninae	Hepatica nobilis var. japonica Nakai	Miikeda	Japan: from Miikeda et al. (2005)		NCBI	4	AB120214	AB115464	AB110532	no-data	no-data	AB116911	no-data
Subtribe Anemoninae	Hepatica transsilvanica Fuss		Korea: from Pfosser et al. (2011) and Weiss-Schneeweiss et al. (2007)		GenBank	3	AM267283	AM267299	DQ994670	no-data	no-data	no-data	no-data
Subtribe Anemoninae	Knowltonia anemonoides H. Rasm.		South Africa: from Hoot et al. (2012)		GenBank	2	JF810691	JF810701	no-data	no-data	no-data	no-data	no-data
Subtribe Anemoninae	Knowltonia bracteata Harv. ex Zahlbr.		South Africa: from Hoot et al. (2012)		GenBank	2	JF810692	JF810702	no-data	no-data	no-data	no-data	no-data
Subtribe Anemoninae	Knowltonia capensis Huth		South Africa: from Hoot et al. (2012)		GenBank	2	JF810693	JF810703	no-data	no-data	no-data	no-data	no-data
Subtribe Anemoninae	Knowltonia cordata H. Rasm.		South Africa: from Hoot et al. (2012)		GenBank	1	JF810694	no-data	no-data	no-data	no-data	no-data	no-data
Subtribe Anemoninae	Knowltonia vesicatoria Sims		South Africa: from Schuettpelz et al. (2012)		GenBank	2	AY055401	AY055421	no-data	no-data	no-data	no-data	no-data
Subtribe Anemoninae	Oreithales integrifolia (DC.) Schltdl.	522	Peru: from Hoot et al. (2012)		GenBank	2	FJ639906	FJ639870	no-data	no-data	no-data	no-data	no-data
Subtribe Anemoninae	Oreithales integrifolia (DC.) Schltdl.	523	Peru: from Hoot et al. (2012)		GenBank	2	FJ639907	FJ639871	no-data	no-data	no-data	no-data	no-data
Subtribe Anemoninae	Pulsatilla albana (Stev.) Bercht. & J. Presl		Europe: from Mlinarec et al. (unpublished) and Ronikier et al. (2008)		GenBank	1	JF422890	no-data	no-data	EU285570	no-data	no-data	no-data
Subtribe Anemoninae	Pulsatilla campanella Fisch. ex Krylov	MG039	China: Xinjiang; Qiu & Feng LiuJQ0083 (KUN)		gDNA from the Germplasm Bank of Wild Species	3	no-data	TBD	no-data	no-data	no-data	TBD	TBD
Subtribe Anemoninae	Pulsatilla cernua (Thunb.) Bercht. ex J. Presl	100103	Korea: So et al. unpublished		GenBank	1	HQ829820	no-data	no-data	no-data	no-data	no-data	no-data
Subtribe Anemoninae	Pulsatilla cernua (Thunb.) Bercht. ex J. Presl	MG040	China: Shangzhi, Heilongjiang, Zheng & Pan ZhengBJ101 (KUN)		gDNA from the Germplasm Bank of Wild Species	7	TBD	TBD	TBD	TBD	TBD	TBD	TBD
Subtribe Anemoninae	Pulsatilla cernua (Thunb.) Bercht. ex J. Presl		Japan: from Miikeda et al. (2005)		GenBank	6	AB120213	AB115463	AB110531	AB117605	AY954492	AB116910	no-data
Subtribe Anemoninae	Pulsatilla cernua var. koreana (Yabe ex Nakai) Y.N. Lee	62583	China: from Xie et al. (2011)		GenBank	4	GU732647	GU732566	no-data	GU732728	no-data	GU732809	no-data
Subtribe Anemoninae	Pulsatilla cernua var. koreana (Yabe ex Nakai) Y.N. Lee		Korea: from Pfosser et al. (2011)		GenBank	2	AM267279	no-data	no-data	KJ025058	no-data	no-data	no-data
Subtribe Anemoninae	Pulsatilla chinensis (Bunge) Regel	2006024	China: from Xie et al. (2011)		GenBank	4	GU732650	GU732569	no-data	GU732731	no-data	GU732812	no-data
Subtribe Anemoninae	Pulsatilla chinensis (Bunge) Regel	F0170	China: Zhifu, Shangdong; Bian et al. BianFH-0081 (KUN)		gDNA from the Germplasm Bank of Wild Species	7	TBD	TBD	TBD	TBD	TBD	TBD	TBD
Subtribe Anemoninae	Pulsatilla chinensis (Bunge) Regel	F0390	China: Baorong, Jiangxi; Wu HANGYY8011 (KUN)		gDNA from the Germplasm Bank of Wild Species	6	no-data	TBD	TBD	TBD	TBD	TBD	TBD
Subtribe Anemoninae	Pulsatilla chinensis (Bunge) Regel	MG041	China: Hailaer, Inner Mongolia; Huang & Wu Huangxw1013 (KUN)		gDNA from the Germplasm Bank of Wild Species	7	TBD	TBD	TBD	TBD	TBD	TBD	TBD
Subtribe Anemoninae	Pulsatilla chinensis (Bunge) Regel	MG042	China: Lixia, Shangdong; Li et al. lilan559 (KUN)		gDNA from the Germplasm Bank of Wild Species	6	no-data	TBD	TBD	TBD	TBD	TBD	TBD
Subtribe Anemoninae	Pulsatilla chinensis (Bunge) Regel		China: Zhang unpublished		GenBank	1	KF896283	no-data	no-data	no-data	no-data	no-data	no-data
Subtribe Anemoninae	Pulsatilla dahurica (Fisch. ex DC.) Spreng.	I	China: Zhang unpublished		GenBank	1	KF896284	no-data	no-data	no-data	no-data	no-data	no-data
Subtribe Anemoninae	Pulsatilla dahurica (Fisch. ex DC.) Spreng.	II	Korea: So et al. unpublished		GenBank	1	HQ735289	no-data	no-data	no-data	no-data	no-data	no-data
Subtribe Anemoninae	Pulsatilla dahurica (Fisch. ex DC.) Spreng.	MG043	China: Yakeshi, Inner Mongolia; Huang & Wu Huangxw1038 (KUN)		gDNA from the Germplasm Bank of Wild Species	7	TBD	TBD	TBD	TBD	TBD	TBD	TBD
Subtribe Anemoninae	Pulsatilla dahurica (Fisch. ex DC.) Spreng.	Xie	China: from Xie et al. (2011)		NCBI	4	GU732648	GU732567	no-data	GU732729	no-data	GU732810	no-data
Subtribe Anemoninae	Pulsatilla grandis Wender.		Austria: from Ehrendorfer & Samuel (2001)		GenBank	1	no-data	AF386094	no-data	no-data	no-data	no-data	no-data
Subtribe Anemoninae	Pulsatilla halleri (All.) Willd.		Cultivated in US: from Hoot et al. (2012)		GenBank	2	FJ639908	FJ639872	no-data	no-data	no-data	no-data	no-data
Subtribe Anemoninae	Pulsatilla millefolium (Hemsl. & E.H. Wilson) Ulbr.	MG044	China: Huize, Yunnan; Cai et al. 10CS1952 (KUN)		gDNA from the Germplasm Bank of Wild Species	3	no-data	TBD	no-data	no-data	no-data	TBD	TBD
Subtribe Anemoninae	Pulsatilla montana Rchb.		Korea: from Pfosser et al. (2011)		GenBank	1	AM267281	no-data	no-data	no-data	no-data	no-data	no-data
Subtribe Anemoninae	Pulsatilla multifida (Pritz.) Juz.	MG045	China: Yakeshi, Inner Mongolia; Huang & Wu Huangxw1031 (KUN)		gDNA from the Germplasm Bank of Wild Species	7	TBD	TBD	TBD	TBD	TBD	TBD	TBD
Subtribe Anemoninae	Pulsatilla multifida (Pritz.) Juz.	MG099	US: Grand, Colorado; Foley 5875 (F)		Leaf tissues from herbarium specimen	7	TBD	TBD	TBD	TBD	TBD	TBD	TBD
Subtribe Anemoninae	Pulsatilla occidemtalis (S. Watson) Freyn	MG097	Canada: Hudsonian, Alberta; Beitung 16453 (F)		Leaf tissues from herbarium specimen	6	TBD	TBD	TBD	TBD	TBD	TBD	no-data
Subtribe Anemoninae	Pulsatilla occidemtalis (S. Watson) Freyn		US: Schuettpelz et al. (2002)		GenBank	2	AY055400	AY055426	no-data	no-data	no-data	no-data	no-data
Subtribe Anemoninae	Pulsatilla patens (L.) Mill.	MG098	US: Gunnison, Colorado; Dunn 14933 (F)		Leaf tissues from herbarium specimen	7	TBD	TBD	TBD	TBD	TBD	TBD	TBD
Subtribe Anemoninae	Pulsatilla patens (L.) Mill.		Korea: from Pfosser et al. (2011)		GenBank	2	AM267280	no-data	no-data	EU285569	no-data	no-data	no-data
Subtribe Anemoninae	Pulsatilla rubra (Lam.) Delarbre		Europe: from Mlinarec et al. (unpublished)		GenBank	1	JF422891	no-data	no-data	no-data	no-data	no-data	no-data
Subtribe Anemoninae	Pulsatilla sp.	Xie2007001	China: from Xie et al. (2011)		GenBank	4	GU732651	GU732570	no-data	GU732732	no-data	GU732813	no-data
Subtribe Anemoninae	Pulsatilla tongkanensis Y.N.Lee & T.C.Lee		Korea: from Sun et al. (2014)		GenBank	1	JN811083	no-data	no-data	no-data	no-data	no-data	no-data
Subtribe Anemoninae	Pulsatilla turczaninovii Krylov & Serg.	Xie2006027	China: from Xie et al. (2011)		NCBI	4	GU732649	GU732568	no-data	GU732730	no-data	GU732811	no-data
Subtribe Anemoninae	Pulsatilla violacea Rupr.		Europe: from Mlinarec et al. (unpublished)		GenBank	1	JF422893	no-data	no-data	no-data	no-data	no-data	no-data
Subtribe Clematidinae	Anemoclema glaucifolium (Franch.) W.T. Wang	MG062	China: Yanyuan, Sichuan; Gong et al. QS-15 (KUN)	28.340N/101.258E	Silica-dryed leaf tussues	7	TBD	TBD	TBD	TBD	TBD	TBD	TBD
Subtribe Clematidinae	Anemoclema glaucifolium (Franch.) W.T. Wang	MG063	China: Yongsheng, Yunnan; Gong et al. SNC-18 (KUN)	27.724N/101.365E	Silica-dryed leaf tussues	7	TBD	TBD	TBD	TBD	TBD	TBD	TBD
Subtribe Clematidinae	Anemoclema glaucifolium (Franch.) W.T. Wang	MG064	China: Lijiang, Yunnan; Jiang et al. JN005 (KUN)	27.321N/100.240E	Silica-dryed leaf tussues	7	TBD	TBD	TBD	TBD	TBD	TBD	TBD
Subtribe Clematidinae	Anemoclema glaucifolium (Franch.) W.T. Wang	MG065	China: Lijiang, Yunnan; Yu et al. HW10077 (KUN)	27.298N/100.210E	Silica-dryed leaf tussues	7	TBD	TBD	TBD	TBD	TBD	TBD	TBD
Subtribe Clematidinae	Anemoclema glaucifolium (Franch.) W.T. Wang	MG066	China: Shangri-la, Yunnan; Yu et al. 2014141-1 (KUN)	27.322N/100.219E	Silica-dryed leaf tussues	7	TBD	TBD	TBD	TBD	TBD	TBD	TBD
Subtribe Clematidinae	Anemoclema glaucifolium (Franch.) W.T. Wang	MG067	China: Shangri-la, Yunnan; Yu et al. 2014141-2 (KUN)	27.322N/100.219E	Silica-dryed leaf tussues	7	TBD	TBD	TBD	TBD	TBD	TBD	TBD
Subtribe Clematidinae	Clematis acuminata DC.	MG121	China: Gongshan, Yunnan; Zhang & He 081496 (KUN)	30.102N/95.111E	Silica-dryed leaf tussues	5	7	TBD	TBD	TBD	TBD	TBD	TBD
Subtribe Clematidinae	Clematis aethusifolia Turcz.	MG017	China: Pingshan, Hebei; Niu et al. NiuYL098 (KUN)		gDNA from the Germplasm Bank of Wild Species		TBD	TBD	TBD	TBD	TBD	TBD	TBD
Subtribe Clematidinae	Clematis akebioides (Maxim.) H.J. Veitch	MG107	China: Derong. Sichuan; Zhang & He 081579 (KUN)	29.796N/99.294E	Silica-dryed leaf tussues	7	TBD	TBD	TBD	TBD	TBD	TBD	TBD
Subtribe Clematidinae	Clematis alternata Kitam. & Tamura (≡ Archiclematis alternata (Kitam. & Tamura) Tamura)	Y114	China: Jilong, Xizang; Zhang & He 081115 (KUN)	28.322N/85.350E	Silica-dryed leaf tussues	4	TBD	TBD	no-data	TBD	no-data	TBD	no-data
Subtribe Clematidinae	Clematis barbellata Edgew.	A0113	China: Mangkang, Xizang; Zhang et al. SunH-07ZX-0518 (KUN)		GenBank	5	TBD	no-data	TBD	no-data	TBD	TBD	TBD
Subtribe Clematidinae	Clematis cadmia Buch.-Ham. ex Hook. f. & Thomson	MG019	China: Lushan, Jiangxi; Tan & Wu TanCM1038 (KUN)		gDNA from the Germplasm Bank of Wild Species	7	TBD	TBD	TBD	TBD	TBD	TBD	TBD
Subtribe Clematidinae	Clematis chrysocoma Franch.	MG103	China: Kunming, Yunnan; Yu C004 (KUN)	25.126N/102.707E	Silica-dryed leaf tussues	7	TBD	TBD	TBD	TBD	TBD	TBD	TBD
Subtribe Clematidinae	Clematis florida Thunb.	MG020	China: Lushan, Jiangxi; Tan & Wu TanCM872 (KUN)		gDNA from the Germplasm Bank of Wild Species	7	TBD	TBD	TBD	TBD	TBD	TBD	TBD
Subtribe Clematidinae	Clematis fruticosa Turcz.	MG105	China: Wutai, Shanxi; Zhang & Yi 080518 (KUN)	38.724N/113558E	Silica-dryed leaf tussues	7	TBD	TBD	TBD	TBD	TBD	TBD	TBD
Subtribe Clematidinae	Clematis gracilifolia Rehder & E.H. Wilson	MG021	China: Jirong, Xizang; Nie et al. SunH-07ZX-2322 (KUN)		gDNA from the Germplasm Bank of Wild Species	7	TBD	TBD	TBD	TBD	TBD	TBD	TBD
Subtribe Clematidinae	Clematis heracleifolia DC.	MG022	China: Lingshou, Hebei; Niu et al. NiuYL198 (KUN)		gDNA from the Germplasm Bank of Wild Species	7	TBD	TBD	TBD	TBD	TBD	TBD	TBD
Subtribe Clematidinae	Clematis hexapetala Pall.	MG023	China: Aning, Heilongjiang; Liu et al. 532 (KUN)		gDNA from the Germplasm Bank of Wild Species	7	TBD	TBD	TBD	TBD	TBD	TBD	TBD
Subtribe Clematidinae	Clematis kockiana C.K. Schneid.	MG025	China: Baoshan, Yunnan; Guo et al. 12CS5055 (KUN)		gDNA from the Germplasm Bank of Wild Species	7	TBD	TBD	TBD	TBD	TBD	TBD	TBD
Subtribe Clematidinae	Clematis kweichowensis C. P'ei	Z5649	China: Houxi, Guizhou; Zou ZouFL0001 (KUN)		gDNA from the Germplasm Bank of Wild Species	7	TBD	TBD	TBD	TBD	TBD	TBD	TBD
Subtribe Clematidinae	Clematis leschenaultiana DC.	MG110	China: Wenshan, Yunnan; Shui et al. GBOWS025 (KUN)		gDNA from the Germplasm Bank of Wild Species	7	TBD	TBD	TBD	TBD	TBD	TBD	TBD
Subtribe Clematidinae	Clematis loureiroana DC.	MG108	China: Ledong, Hainan; Xiang et al. 10358 (KUN)	18.761N/109.026E	Silica-dryed leaf tussues	7	TBD	TBD	TBD	TBD	TBD	TBD	TBD
Subtribe Clematidinae	Clematis montana Buch.-Ham. ex DC.	MG104	China: Lijiang, Yunnan; Yu YWB001 (KUN)	27.007N/100.179E	Silica-dryed leaf tussues	7	TBD	TBD	TBD	TBD	TBD	TBD	TBD
Subtribe Clematidinae	Clematis ranunculoides Franch.	MG116	China: Heqing, Yunnan; Yu et al. 2014072 (KUN)	27.043N/100.201E	Silica-dryed leaf tussues	7	TBD	TBD	TBD	TBD	TBD	TBD	TBD
Subtribe Clematidinae	Clematis ranunculoides Franch.	MG117	China: Shangri-la, Yunnan; Yu et al. 2014142 (KUN)	27.254N/100.153E	Silica-dryed leaf tussues	7	TBD	TBD	TBD	TBD	TBD	TBD	TBD
Subtribe Clematidinae	Clematis smilacifolia Wall.	MG111	China: Wenshan, Yunnan; Shui et al. GBOWS655 (KUN)		gDNA from the Germplasm Bank of Wild Species	7	TBD	TBD	TBD	TBD	TBD	TBD	TBD
Subtribe Clematidinae	Clematis tibetana Kuntze	MG106	China: Mangkang, Xizang; Zhang & He 081569 KUN)	28.606N/98.162E	Silica-dryed leaf tussues	7	TBD	TBD	TBD	TBD	TBD	TBD	TBD
Subtribe Clematidinae	Clematis tsaii W.T.Wang	MG112	China: Wenshan, Yunnan; Shui et al. GBOWS753 (KUN)		gDNA from the Germplasm Bank of Wild Species	7	TBD	TBD	TBD	TBD	TBD	TBD	TBD
Subtribe Clematidinae	Clematis urophylla Franch.	MG031	China: Ermei, Sichuan; Li LiXJ333 (KUN)		gDNA from the Germplasm Bank of Wild Species	7	TBD	TBD	TBD	TBD	TBD	TBD	TBD
Subtribe Clematidinae	Naravelia eichleri Tamura	Tamura	Thailand: from Miikeda et al. (2005)		NCBI	4	AB120209	AB115459	no-data	AB117601	no-data	AB116906	no-data
Subtribe Clematidinae	Naravelia laurifolia Wall.	Tamura20000	Thailand: from Miikeda et al. (2006)		NCBI	2	AB120208	AB115458	no-data	AB117600	no-data	AB116905	no-data
Subtribe Clematidinae	Naravelia laurifolia Wall.	Wen10182	Indonesia: from Xie et al. (2011)		NCBI	2	GU732646	GU732565	no-data	GU732727	no-data	GU732808	no-data
Subtribe Clematidinae	Naravelia pilulifera Hance	MG038	China: Hainan; Yang & Long LWX10159 (KUN)		gDNA from the Germplasm Bank of Wild Species	7	TBD	TBD	TBD	TBD	TBD	TBD	TBD
Subtribe Clematidinae	Naravelia pilulifera var. yunnanensis Y. Fei	MG071	China: Menglian, Yunnan; Tao & Li 39545 (KUN)		Leaf tissues from herbarium specimen	7	TBD	TBD	TBD	TBD	TBD	TBD	TBD
Subtribe Clematidinae	Naravelia siamensis Craib	MG072	Myanmar: Khin Myo Htme 32626 (KUN)		Leaf tissues from herbarium specimen	7	TBD	TBD	TBD	TBD	TBD	TBD	TBD
Subtribe Clematidinae	Naravelia sp.	MG083	Laos: Zhang et al. 13CS6234 (KUN)		gDNA from the Germplasm Bank of Wild Species	6	TBD	TBD	TBD	no-data	TBD	TBD	TBD
Subtribe Clematidinae	Naravelia zeylanica L.	MG074	China: Yongde, Yunnan; Zhou 140 (KUN)		Leaf tissues from herbarium specimen	6	no-data	TBD	TBD	TBD	TBD	TBD	TBD
Subtribe Clematidinae	Naravelia zeylanica L.	MG082	Vietnam: Ninh Binh; Cuong et al. 828 (F)		Leaf tissues from herbarium specimen	1	no-data	no-data	no-data	no-data	TBD	no-data	no-data
Subtribe Clematidinae	Naravelia zeylanica L.	YN126	China: from Wang et al. (2009)		NCBI	2	no-data	no-data	FJ626503	no-data	FJ626585	no-data	no-data
Outgroups	Adonis amurensis Regel & Radde	MG001	China: Heilongjiang; Liu et al. 552 (KUN)		gDNA from the Germplasm Bank of Wild Species	6	TBD	TBD	TBD	no-data	TBD	TBD	TBD
Outgroups	Adonis davidii Franch.	MG002	China: Gongshan, Yunnan; Zhang et al. 11CS2771 (KUN)		gDNA from the Germplasm Bank of Wild Species	6	TBD	TBD	TBD	no-data	TBD	TBD	TBD
Outgroups	Batrachium bungei (Steud.) L. Liou (≡ Ranunculus bungei Steud. )	F0530	China: Luqu, Gansu; Li et al. LiJ0099 (KUN)		gDNA from the Germplasm Bank of Wild Species	7	TBD	TBD	TBD	TBD	TBD	TBD	TBD
Outgroups	Caltha scaposa Hook. f. & Thomson	MG118	China: Deqin, Yunnan; Yu et al. 2014134 (KUN)	28.380N/99.013E	Silica-dryed leaf tussues	6	TBD	TBD	TBD	no-data	TBD	TBD	TBD
Outgroups	Halerpestes tricuspis (Maxim.) Hand.-Mazz.	F0690	China: Zhuonin, Gansu; Qi LJQ-2008-GN-355		gDNA from the Germplasm Bank of Wild Species	7	TBD	TBD	TBD	TBD	TBD	TBD	TBD
Outgroups	Ranunculus franchetii H. Boissieu	MG050	China: Shangzhi, Heilongjiang; Zheng & Pan ZhengBJ076 (KUN)		gDNA from the Germplasm Bank of Wild Species	6	TBD	TBD	TBD	no-data	TBD	TBD	TBD
Outgroups	Ranunculus japonicus Thunb.	Z4443	China: Minxing, Shanghai; Li et al. Lihq0189 (KUN)		gDNA from the Germplasm Bank of Wild Species	7	TBD	TBD	TBD	TBD	TBD	TBD	TBD
Outgroups	Ranunculus sceleratus L.	Z4411	China: Minxing, Shanghai; Li et al. Lihq0150 (KUN)		gDNA from the Germplasm Bank of Wild Species	6	TBD	TBD	TBD	no-data	TBD	TBD	TBD
Outgroups	Ranunculus sieboldii Miq.	Z5324	China: Tunxi, Anhui; Fang TangXS0108 (KUN)		gDNA from the Germplasm Bank of Wild Species	6	TBD	TBD	no-data	TBD	TBD	TBD	TBD
Outgroups	Ranunculus ternatus Thunb.	MG061	China: Daocheng, Sichuan; He et al. SCU-09-274 (KUN)		gDNA from the Germplasm Bank of Wild Species	6	TBD	TBD	TBD	no-data	TBD	TBD	TBD
Outgroups	Ranunculus yunnanensis Franch.	E0161	China: Lijiang, Yunnan; Cai et al. 09CS1342 (KUN)		gDNA from the Germplasm Bank of Wild Species	6	TBD	TBD	no-data	TBD	TBD	TBD	TBD
